# Supplementary material for: Hemolysis dictates monocyte differentiation via two distinct pathways in sickle cell disease vaso-occlusion
Source: J Clin Invest. 2023 Sep 15;133(18):e172087. doi: 10.1172/JCI172087 (PMC10503794; doi:10.1172/JCI172087)
Supplement: Supporting data values [file jci-133-172087-s219.xlsx]

## Sheet: Figure 1
Fig. 1A	Plasma CSF-1 levels in HD (n = 13) and SCD patients at steady state (n = 30).
	HD	SCD
	43.875	204.708
	70.5417	64.7083
	107.208	103.875
	75.125	47.625
	61.375	304.708
	54.7083	144.292
	88.875	298.042
	89.7083	199.708
	8.625	69.7083
	52.625	75.5417
	72.625	93.4583
	44.7083	65.9583
	157.625	81.7917
		217.625
		213.458
		340.125
		63.4583
		110.542
		177.208
		147.208
		67.2083
		128.875
		176.792
		88.875
		224.708
		149.708
		138.875
		124.292
		200.958
		120.542
Fig. 1B	Plasma CSF-1 levels in control and sickle mice (n = 8-10)
	Control mice	Sickle mice
	2420	3375
	1673	3366
	2404	2528
	1400	3879
	1541	3258
	1303	3118
	1382	2724
	1145	3408
		1961
		2803
Fig. 1C	The absolute number of circulating Ly-6Chi CMo and Ly-6Clo/- PMo in sickle mice (n = 6-8) on day 3 and 5 post s.c. injection with CSF-1 (0.5 mg/kg body weight/day)
	day	0								3								5
	CMo	416.292	434.304	482.5	413.992	470.143	461.174	442.474	454.58	898.571	828.942	713.756	648.018	841.472	657.968			672.144	399.192	565.668	343.373	528.12	808.435
	PMo	477.312	421.468	439.3	451.244	463.407	485.007	342.222	622.631	662.368	778.768	620.568	621.633	759.151	642.139			1102.55	726.896	914.724	889.528	1060.81	1375.14
Fig. 1D	The absolute number of circulating Ly-6Chi CMo and Ly-6Clo/- PMo in sickle mice (n = 7-8) at 72 hours following i.p. injection with anti-CSF-1 blocking antibody (1 mg/kg body weight) or isotype antibody (1 mg/kg body weight)
		Isotype Ab								Anti-CSF-1 Ab
	CMo		534.304	1014.97	808.74	682.5	509.184	585.869	376.09	523.288	649.948	865.548	504.26	493	470.44	395.909	465.81
	PMo		621.468	954.772	604.8	539.3	491.712	718.291	539.699	114.432	82.752	168.328	31.2	21.75	56.328	47.5472	116.122
Fig. 1E	) Plasma CSF-1 levels in WT mice at 20 hours after i.v. injection of PBS as control (200 µl/ 20 g body weight), RBC lysate (17.5 µmol hemoglobin/kg body weight), or hemin (17.5 µmol/kg body weight) (n = 4-7).
	PBS	RBC lysate	Hemin
	665	1070	3053
	680	1443.33	3069
	1018	1062	2963
	937	1151.33	3004
		1383.67	3613
		1037.33	3174
			2874
Fig. 1F	Plasma CSF-1 levels in WT mice at 20 hours after i.v. injection with hemin at doses of 0, 8.8, 17.5, or 35 µmol/kg body weight (n = 3-9).
	0	8.8	17.5	35
	665	1769	2435	6047
	680	1741	2038	6163
	892	1543	3053	7958
	1198		3069	6464
	1018		2963	8583
	937		3004	10298
			3613	8445
			3174	7741
			2874
Fig. 1G	Plasma CSF-1 levels in WT mice at time points of 0, 6, 20, and 72 hours post i.v. injection with hemin (35 µmol/kg body weight) (n = 4-6).
	0	6	20	48	72
	892	1873.83	8583	2230	1787
	1198	1663.83	10298	1431	1231
	1018	1799.49	8445	1516	1102
	937	1478.1	7741	1924	971
		1530.01	6047	2163
			6163	1729
Fig. 1H	Plasma CSF-1 levels in WT mice 20 hours after i.v. injection with PBS and hemin (17.5 µmol/kg body weight), hemin and hemopexin (17.5 µmol/kg body weight), or PBS alone (200 µl/ 20 g body weight) as control (n = 4-7)
	PBS	Hemin + PBS	Hemin + Hpx
	665	3053	854
	680	3069	1201
	1018	2963	1180
	937	3004	1159
	1022	2874
		2354
		2517

## Sheet: Figure 2
Fig. 2A	Plasma CSF-1 levels in WT mice, TLR4-/- mice and Ifnar1-/- mice at 20 hours post i.v. injection with hemin (35 µmol/kg body weight) (n = 6-8).
		WT mice								TLR4-/- mice								Ifnar1-/- mice
	Control	1303	1382	892	1198	1385.38	968.589	1132.82		1022.11	1137.89	948.421	1464.93	1248.74	939.784			1201.05	1180	1158.95	1146.63	981.776	1087.15
	Hemin	7958	10298	8445	7741	7536.6	8525.1	9151.29		10323	8448	6949	7048	8731.91	7368.49	10624.5	7466.33	11194	8277	10215	11817.8	7871.52	9247.74
Fig. 2B	Plasma CSF-1 levels in Vav1cre Nrf2+/+ mice and control Nrf2+/+ mice at 20 hours post i.v. injection with hemin (35 µmol/kg body weight) (n = 5-6).
		Nrf2+/+ mice						Vav1creNrf2+/+ mice
	Control	1303	1382	1401	1487	1557	1273	1145	1461	1587	1439	1630	1586
	Hemin	8958	10223.7	8407.9	11679	11379	9820	5541	4914	6276.32	4355.26	5171.05
Fig. 2D	CSF-1 expression in liver EC from control mice and sickle mice
	Control mice	Sickle mice
	74	124
	72.7	150
	67.6	132
	67.6	170
	73.5	186
	66.9	137
Fig. 2F	CSF-1 expression in liver EC from control WT mice and hemin-treated WT mice
	Control	Hemin
	122	306
	137	277
	127	475
	166	399
	114	420
	105	364

## Sheet: Figure 3
Fig. 3A	correlation relationship between plasma CSF-1 levels and absolute numbers of circulating PMo in patients with SCD
	# PMO (/µl blood)	CSF-1 (pg/ml)
	21.1333	204.708
	12.6999	64.7083
	13.9084	103.875
	12.9129	47.625
	15.066	304.708
	43.296	144.292
	14.1003	298.042
	31.2034	199.708
	6.32582	69.7083
	27.3356	75.5417
	37.4444	93.4583
	23.5848	65.9583
	23.1168	81.7917
	31.2487	217.625
	11.8122	213.458
	27.9827	340.125
	26.4175	63.4583
	3.61486	110.542
	19.9708	177.208
	7.48444	147.208
	23.5384	67.2083
	22.7628	128.875
	60.54	176.792
	25.7297	88.875
	37.4483	224.708
	23.3835	149.708
	2.00495	138.875
	49.082	124.292
	38.9309	200.958
	7.03517	120.542
Fig. 3B	correlation relationship between the ratio of plasma CSF-1 vs CCL-2 levels and absolute numbers of circulating PMo in patients with SCD
	# PMO (/µl blood)	Ratio CSF-1/CCL-2
	21.1333	10.3956
	12.6999	5.80314
	13.9084	12.7202
	12.9129	5.56418
	15.066	21.8648
	43.296	27.2707
	14.1003	16.2992
	31.2034	14.3658
	6.32582	17.4271
	27.3356	1.24178
	37.4444	28.3288
	23.5848	10.8949
	23.1168	8.76628
	31.2487	27.0628
	11.8122	8.85257
	27.9827	65.8376
	26.4175	5.59269
	3.61486	7.5015
	19.9708	6.43762
	7.48444	14.3202
	23.5384	40.0413
	22.7628	16.4749
	60.54	43.3953
	25.7297	3.21518
	37.4483	20.8092
	23.3835	4.15182
	2.00495	9.57201
	49.082	14.9179
	38.9309	27.7846
	7.03517	6.11369
Fig. 3C	Plasma CSF-1 levels in C57BL/6 mice and FVB mice 20 hours after i.v. injection with hemin (17.5 µmol/kg body weight), or PBS (200 µl/ 20 g body weight) as control (n = 5-9)
		C57BL/6										FVB
	Control	892	1198	1018	937	665	680	709	973			771.053	565.789	881.579	626.9	481.1
	Hemin	8583	10298	8445	7741	6047	6163	7958	6464			6460.53	5013.16	8092.1	4916	6069	5022	5229	4941	7258
Fig. 3D	Plasma CCL-2 levels in C57BL/6 mice and FVB mice 20 hours after i.v. injection with hemin (17.5 µmol/kg body weight), or PBS (200 µl/ 20 g body weight) as control (n = 5-9)
		C57BL/6										FVB
	Control	33	32	25.7126	21	30	24	31	19			15	20	19	22	19
	Hemin	266	193	259	150	174	229	235	171			19	23	23	59	20	19	23	24	43
Fig. 3E	Absolute number of circulating Ly-6Chi CMo in mice at time point of 3 days after injection as shown in C (n = 6).
		PBS						Hemin
	C57BL/6	70.76	94.8	99.9	78.1	71	74.5	88.9376	90.3776	116.403	91.5	115.4	80.4
	FVB	77.4131	56.039	61.7272	66.3	75.5	68.9	107.422	83.9122	90.5133	80.3	82	82.6
Fig. 3F	Absolute number of circulating Ly-6Clo/- PMo in mice at time point of 3 days after injection as shown in C (n = 6).
		PBS						Hemin
	C57BL/6	73.72	125	118.26	96	81	113	99.0592	105.296	126.074	99	107	129
	FVB	99.7336	76.441	104.206	84	71.7	89.3	234.686	214.708	212.207	169	223	287
Fig. 3G	Absolute number of liver Ly-6ChiMHC-II- CMo in mice injected as in C (n= 5-9).
		Control									Hemin
	C57BL/6	151894	199423	204476	207106	130082					1280668	839523	1191474	845104	1361880	936498	1238764
	FVB	95421.6	82327	106682	94586.4	87913	118200	76941	68584.7		92100.4	143115	121594	109843	124427	90292.5	69745.5	71423.5	99427
Fig. 3H	Absolute number of liver Ly-6C+MHC-II+ transient macrophage (tMφ) in mice injected as in C (n= 5-9).
		Control									Hemin
	C57BL/6	69951	119540	79773.8	87439.8	95865.6					717981	909980	500204	394924	570942	447991	362181
	FVB	37017	36397.2	79742.4	45662.4	49971.6	67374	45567	36824		74244.2	43645	30630.6	70208.8	64455.2	44945.6	48187.8	42651	58609.6

## Sheet: Figure 4
Fig. 4C	expression of surface markers on cultured monocytes
		Before culture						Non-migrated cells						Migrated cells
	LY-6C	10700	9530	15150	11536	14395	15600	1329	1364	1201	1179	1551	1123	6376	9220	8129	9963	8763	9071
	MHC-II	5.32	0.29	2.38	0.1	6.53	6.49	7.86	3.63	0.1	0.1	11.4	4.6	14087	13296	9780	10547	8291	15681
	F4/80	414	349	511	516	513	529	782	609	813	794	797	827	2017	3159	2363	2944	3079	2844
	CD64	203	192	516	485	195	329	381	334	370	308	321	373	833.9	828	878	922	825	1158
	CD115	2494	2434	1889	1200	2242	1377	3700	3617	2332	2497	3715	3619	8800	4552	7326	4296	5545	5696
Fig. 4D	the monocyte numbers in co-cultures of purified BM Ly-6ChiMHC-II- CMo layered above mouse ECs which had been pre-treated with blocking antibody against P-selectin, VCAM-1, ICAM-1, E-selectin, CD11b, or isotype control
		Non-migrated cells						Migrated cells
	Isotype Ab	40.7695	36.1635	40.96	29.8571	47.3	37.2	59.2305	63.8365	59.04	70.1429	59.9	61.5
	Anti-P-selectin Ab	62.866	60.3088	61.8945	66.2	64.2	55.7	37.134	39.6912	38.1055	33.6	32.5	38.1
	Anti-VCAM-1 Ab	50.9958	52.9207	53.0981	54	51.4	61.4	49.0042	47.0793	46.9019	48.5	47.8	46.1
	Anti-CD11b Ab	59.3672	65.4092	67.9136	58.3	61.7	61.7	40.6328	34.5908	32.0864	41.4	31.2	40.2
	Anti-ICAM-1 Ab	48.9091	62.112	57.5745	58.2	62.2	59.9	51.0909	37.888	42.4255	55.1	46.1	34
	Anti-E-selectin Ab	44.5225	40.9647	47.5906	41.4	44.9	43.1	55.4775	59.0353	52.4094	60.2	59.4	54.6
Fig. 4E	absolute number of circulating Ly-6Chi CMo and Ly-6Clo/- PMo at 20 hours in hemin (35 µmol/kg body weight)-injected WT mice pretreated for 30 minutes with anti-P-selectin blocking antibody (5 mg/kg body weight, i.v.), anti-VCAM-1 blocking antibody (5 mg/kg body weight, i.v), or isotype control antibody (5 mg/kg body weight, i.v)
		Isotype Ab								Anti-VCAM-1 Ab								Anti-P-selectin Ab
	CMo	104.766	161.496	174.804	130.188	129.076	192.896	192.24	204.544	149.764	145.612	111.127	140.624	110.88	140.608			191.268	110	64	149.68	103.644	146.88
	PMo	93.5559	144.862	134.647	164.844	217.892	182.336	172.44	128.216	218.336	211.621	211.55	290.648	235.872	210.08			224.683	249	177	269.568	374.096	294.336
Fig. 4F	absolute number of liver Ly-6ChiMHC-II- CMo and Ly-6C+MHC-II+ transient macrophage (tMφ) in mice
		Isotype Ab						Anti-VCAM-1 Ab						Anti-P-selectin Ab
	CMo	1040000	1070000	975000	1036238	782090	1076959	689000	521000	498000	584093	703664	736475	469000	538000	658000	704183	292046	351832
	Ly-6C+MHC-II+tMϕ	500000	591000	490000	467954	477748	553579	437000	346000	426000	260187	305129	368237	324000	337000	412000	319545	130093	152564

## Sheet: Figure 5
Fig. 5A	the absolute numbers of circulating Ly-6Chi CMo in sickle mice at day 5 post-administration with anti-P-selectin blocking antibody or isotype control antibody alone (5 mg/kg body weight, i.p. every other day) or with s.c. injection with CSF-1 (0.5 mg/kg body weight/day) (n = 5).
		Control					CSF-1
	Isotype	516.292	454.304	382.5	534.304	682.5	596.136	587.648	591.892	571	551
	P-selectin	472.608	611.38	605.472	537	524	339.568	367.072	336.364	353.32	390
Fig. 5B	the absolute numbers of circulating Ly-6Clo/- PMo in sickle mice at day 5 post-administration with anti-P-selectin blocking antibody or isotype control antibody alone (5 mg/kg body weight, i.p. every other day) or with s.c. injection with CSF-1 (0.5 mg/kg body weight/day) (n = 5).
		Control					CSF-1
	Isotype	577.312	481.468	399.3	621.468	539.3	728.216	1182.27	955.244	910	1073
	P-selectin	806.924	917.088	933.44	873	952	1017.52	1582.46	1500.44	1299.99	1768
Fig. 5D	The frequency of occluded blood vessels (% stasis) in liver sections from mice injected as in A (n = 6-8).
		Control								CSF-1
	Isotype	9.33333	9.51389	11.5	14.8333	12.54	11.24	9.35	10.76	5.26667	6.22222	8.28333	7.56	5.24	6.47
	P-selectin	7.16667	8.625	6.25	7.36	8.25	6.49			2.83333	3.875	3.75	2.96	3.65	3.78
Fig. 5E	the absolute number of liver Ly-6ChiMHC-II- CMo in mice
		Control					CSF-1
	Isotype	1190000	1080000	1170000	960254	982204	1290000	960000	1246000	1114088	1111593
	P-selectin	520341	882433	579223	667392	699832	668000	875000	273000	719000	712772
Fig. 5F	the absolute number of liver Ly-6C+MHC-II+ transient macrophage (tMφ) in mice
		Control					CSF-1
	Isotype	800000	712000	869000	667758	785074	940000	690000	905000	884560	787479
	P-selectin	335508	541994	391798	478932	380842	421000	630000	198000	445000	480776
Fig. 5H	The frequencies of necrotic areas (TUNEL positive) in liver sections from mice injected as in A (n = 6-8)
		Control								CSF-1
	Isotype	6	5.5	7.375	6	6.12	6.78	5.64	6.21	4.5	2.2	3	2.54	3.14	4.23
	P-selectin	7.375	8.28571	9.33333	7.86	8.25	9.54			3	4.33333	2.66667	2.86	3.12	4.26

## Sheet: sFigure s1
sFig. s1B	Absolute number of circulating Ly-6Chi CMo and Ly-6Clo/- PMo in WT mice (n = 6) at day 3 and 5 post s.c. injection with CSF-1 (0.5 mg/kg body weight/day) or PBS control (200 µl/ 20 g body weight/day).
		CMo						PMo
	0	93.5748	94.0271	103.037	88.4	118	94.5	96.5772	88.4634	108.086	89.3	109	130
	3	248.3	212.269	239.714	223	225	234	143.164	101.762	132.474	113	125	115
	5	145.6	123.3	110.88	126	117	139	406.56	342.9	352.8	265.5	337	309
sFig. s1C	Blood neutrophil numbers in sickle mice at day 5 post s.c. injection with CSF-1 (0.5 mg/kg body weight/day) as in figure 1C (n = 5-6).
	Control	CSF-1
	6926.4	10772.5
	10065.4	12502.2
	7516.48	11563.5
	8413	10054.8
	11609.3	8772
		8368.92
sFig. s1D	Blood RBC numbers in sickle mice at day 5 post s.c. injection with CSF-1 (0.5 mg/kg body weight/day) as in figure 1C (n = 5-6).
	Control	CSF-1
	7.52	7.96
	6.88	8.32
	8.36	8.2
	7.16	8.12
	8.32	7.72
		7.6
sFig. s1E	Blood hemoglobin (Hgb) levels in sickle mice at day 5 post s.c. injection with CSF-1 (0.5 mg/kg body weight/day) as in figure 1C (n = 5-6).
	Control	CSF-1
	7.6	6.8
	6.8	7.2
	8	7.6
	6.8	8
	8	7.6
		7.6
sFig. s1F	Plasma CSF-1 levels in WT mice at 20 hours after i.v. injection with MDP (1 mg/kg body weight) or PBS as control (n = 6-8).
	Control	MDP
	709	3925
	973	3407
	835	4303
	996	4152
	750	4496
	855	4098
	925
	851
sFig. s1G	Absolute number of circulating Ly-6Chi CMo and Ly-6Clo/- PMo in WT mice at day 5 post treatment with MDP (1 mg/kg body weight/day) and blocking antibody against CSF-1 or isotype control (1 mg/kg body weight/two days) (n = 6).
		Control						MDP + Isotype Ab						MDP + anti-CSF-1 Ab
	CMo	81.184	48.896	63.72	81	66.8	73.1	117.312	78.16	56.4	99.22	83.8	88.1	113.088	66.608	66.1	65.9	64.4	67.6
	PMo	80.84	68.864	75.6	88.7	73.5	70.2	268.464	173.968	212.32	235.456	205	225	82.896	64.784	59.9	67.9	65.5	64.6

## Sheet: sFigure s2
sFig. s2B	CSF-1 expression in liver resident Mϕ from WT mice at 20 hours post treatment with PBS as control (200 µl/ 20 g body weight) or hemin (35 µmol/kg body weight) (n = 6).
	Control	Hemin
	8.51	7.47
	9.27	11
	12.6	13.18
	6.03	11
	9.9	13.4
	11	10.1
sFig. s2C	CSF-1 expression in liver resident Mϕ from sickle mice or control mice (n = 6).
	Control mice	Sickle mice
	14.7	21.8
	21.5	15.9
	23.1	22.2
	23.1	25.6
	17.8	14.6
	19.5	16.4
sFig. s2D	CSF-1 expression in human CMo from SCD patients (n=13) and HD (n=6)
	HD	SCD
	3.56	3.59
	10.07	5.4
	4.67	3.81
	6.04	5.43
	2.19	2.84
	4.29	15.24
		7.77
		5.18
		7.91
		5.77
		2.06
		13.17
		3.68

## Sheet: sFigure s3
sFig. s3B	plasma CCL-2 levels and absolute numbers of circulating PMo in patients with SCD
	# PMO (/µl blood)	CCL-2 (pg/ml)
	21.1333	19.6919
	12.6999	11.1506
	13.9084	8.16612
	12.9129	8.55922
	15.066	13.936
	43.296	5.29108
	14.1003	18.2857
	31.2034	13.9017
	6.32582	4
	27.3356	60.8332
	37.4444	3.29906
	23.5848	6.05405
	23.1168	9.33026
	31.2487	8.04149
	11.8122	24.1126
	27.9827	5.16612
	26.4175	11.3467
	3.61486	14.736
	19.9708	27.527
	7.48444	10.2797
	23.5384	1.67847
	22.7628	7.82251
	60.54	4.07398
	25.7297	27.6423
	37.4483	10.7985
	23.3835	36.0585
	2.00495	14.5084
	49.082	8.33174
	38.9309	7.23272
	7.03517	19.7167
sFig. s3C	Plasma IFN-α levels in WT C57BL/6 mice and FVB mice 20 hours after i.v. injection with hemin (35 µmol/kg body weight), or PBS (200 µl/ 20 g body weight) as control (n = 6).
		C57BL/6 mice						FVB mice
	Control	0.688043	0.372816	0.48	1.25162	0.475824	0.5172	0.49	0.57	0.7744	0.242	0.8954	0.7381
	Hemin	19.1966	21.8887	23.6897	20.9811	20.0691	22.1326	0.44	0.78	0.7986	0.7744	0.726	0.6776
sFig. s3D	Plasma CSF-1 levels in sickle mice (n = 6-8) one day after treatment with MDP (1 mg/kg body weight) or PBS control.
	Control	MDP
	3568	15700
	3792	13628
	4072	19048
	3748	17120
	2660	18424
	2720	15656
	2836
	3892
sFig. s3E	Plasma CCL-2 levels in sickle mice (n = 6-8) one day after treatment with MDP (1 mg/kg body weight) or PBS control.
	Control	MDP
	66	76
	64	52
	51.4251	74
	42	58
	60	80
	48	42
	62
	38
sFig. s3F	Absolute number of liver Ly-6ChiMHC-II- CMo and Ly-6C+MHC-II+ transient macrophage (Mφ) in sickle mice treated with MDP or PBS (n = 6) as shown in D.
		PBS						MDP
	CMo	1.16232e+06	1.10619e+06	960342	1027653	1024912	1100073	916092	946208	1.29975e+06	1028787	1105853	1210150
	Ly-6C+MHC-II+ transient Mϕ	598888	845520	714183	624464	733950	626965	613782	711427	969729	623273	724724	802295
sFig. s3G	Blood neutrophil numbers in sickle mice treated with MDP as shown in D (n = 8).
	Control	MDP
	8138.33	9970.96
	16402.5	7942.95
	7191	10154.7
	9948.15	11798.4
	11052	10236
	9947.23	10822.1
	7285.33	13958.4
	12085.7	7941.45
sFig. s3H	Blood RBC numbers in sickle mice treated with MDP as shown in D (n = 8).
	Control	MDP
	7.875	7.95
	7.875	8.35
	8.175	8.3
	8.15	8.4
	7.6	8.225
	8.28	8.22
	8.46	7.32
	7.02	7.44
sFig. s3I	Blood hemoglobin (Hgb) levels in sickle mice treated with MDP as shown in D (n = 8).
	Control	MDP
	7.5	7.75
	7.5	7.5
	7.75	7.75
	7.25	8
	7.75	7.5
	7.8	7.2
	7.8	7.2
	7.2	6.6

## Sheet: sFigure s4
sFig. s4A	absolute number of circulating Ly-6Chi CMo and Ly-6Clo/- PMo at 20 hours in hemin (35 µmol/kg body weight)-injected WT mice pretreated for 30 minutes with anti-E-selectin blocking antibody (5 mg/kg body weight, i.v.), or isotype control antibody (5 mg/kg body weight, i.v) (n = 5-8).
		Isotype Ab								Anti-E-selectin Ab
	CMo	104.766	161.496	174.804	130.188	129.076	192.896	192.24	204.544	182.52	209.664	100.252	104.88	142.152
	PMo	93.5559	144.862	134.647	164.844	217.892	182.336	172.44	128.216	155.376	180.648	190.848	103.056	154.676
sFig. s4B	absolute number of liver Ly-6ChiMHC-II- CMo and Ly-6C+MHC-II+ transient macrophage (tMφ) in mice treatment as in A (n = 5-6).
		Isotype Ab						Anti-E-selectin Ab
	CMo	1040000	1070000	975000	1036238	782090	1076959	1069892	834996	1084829	1025186	892265
	Ly-6C+MHC-II+tMϕ	500000	591000	490000	467954	477748	553579	502681	495014	559929	565712	465723
sFig. s4C	Absolute number of liver Ly-6ChiMHC-II- CMo in WT mice and Nr4a1-/- mice 20 hours after i.v. injection with hemin (35 µmol/kg body weight), or PBS (200 µl/ 20 g body weight) as control (n = 5-7).
		Control							Hemin
	WT mice	210000	161000	156000	167000	172000			1360000	1390000	1010000	1220000	687000	1020000	1870000
	Nr4a1-/- mice	189000	128000	205000	174000	156000			1460000	1420000	1670000	1060000	1030000	1219000	1634000
sFig. s4D	Absolute number of Ly-6C+MHC-II+ transient macrophage (tMφ) in WT mice and Nr4a1-/- mice 20 hours after i.v. injection with hemin (35 µmol/kg body weight), or PBS (200 µl/ 20 g body weight) as control (n = 5-7).
		Control							Hemin
	WT mice	87000	112000	101000	56500	66300			424000	864000	733000	657000	420000	603000	514000
	Nr4a1-/- mice	58900	85000	92100	113000	104000			651000	436000	585000	969000	662000	697000	594000
sFig. s4E	absolute number of liver resident macrophage (Mφ) in sickle mice at day 5 post anti-P-selectin blocking antibody or isotype control antibody (5 mg/kg body weight, i.p. every other day), with or without s.c. injection with CSF-1 (0.5 mg/kg body weight/day) as shown in Fig. 5 (n = 6).
		Isotype Ab						Anti-P-selectin Ab
	PBS	2450000	2591400	3032236	2020000	2670000	3310000	2890000	2516000	2545000	2250000	3210000	2150000
	CSF-1	5890000	7580000	5230000	4900000	4370000	6280000	4740000	6950000	4100000	5240000	6210000	5590000
sFig. s4F	absolute number of spleen macrophage (Mφ) in sickle mice at day 5 post s.c. injection with CSF-1 (0.5 mg/kg body weight/day) or PBS as control.
	Control	CSF-1
	25300000	22000000
	29400000	26000000
	30900000	23100000
	19100000	21000000
	19400000	24300000
		24900000
sFig. s4I
